# Supplementary material for: 3D Bone Biomimetic Scaffolds for Basic and Translational Studies with Mesenchymal Stem Cells
Source: Int J Mol Sci. 2018 Oct 13;19(10):3150. doi: 10.3390/ijms19103150 (PMC6213614; doi:10.3390/ijms19103150)
Supplement: Supplementary file 1 [file ijms-19-03150-s001.zip]

Archive with 2 entries (2 files):
- IJMS_Sobacchi et al_Supplementary_Video 1.avi
- Supplementary Material.pdf
